# Supplementary material for: (3R,4S,5S,8S,10R,13R)-3-Hy­droxy­kaura-9(11),16-dien-18-oic acid
Source: Acta Crystallogr Sect E Struct Rep Online. 2012 Jan 25;68(Pt 2):o526–7. doi: 10.1107/S1600536812002206 (PMC3275267; doi:10.1107/S1600536812002206)
Supplement: Supplementary file 2 [file e-68-0o526-Isup2.hkl]

# 
# h,k,l, Fc-squared, Fo-squared, sigma(Fo-squared) and status flag 
# 
data_I
_shelx_title ' (3R,4S,5S,8S,10R,13R)-3-hydroxykaura-9(11),16-dien-18-oicacid' 
_shelx_refln_list_code          4 
_shelx_F_calc_maximum      102.31 
_exptl_crystal_F_000       344.00 
_reflns_d_resolution_high  0.8416 
 
loop_ 
 _symmetry_equiv_pos_as_xyz 
 'x, y, z' 
 '-x, y+1/2, -z' 
 
_cell_length_a     8.0640 
_cell_length_b    10.7750 
_cell_length_c    10.4620 
_cell_angle_alpha  90.000 
_cell_angle_beta  109.700 
_cell_angle_gamma  90.000 
 
_shelx_F_squared_multiplier     1.000 
 
loop_ 
 _refln_index_h 
 _refln_index_k 
 _refln_index_l 
 _refln_F_squared_calc 
 _refln_F_squared_meas 
 _refln_F_squared_sigma 
 _refln_observed_status 
   1   0   0        0.00        2.14      0.30 o 
   2   0   0     1185.72     1193.40     16.18 o 
   3   0   0       24.07       25.21      1.31 o 
   4   0   0      332.78      369.15      5.00 o 
   5   0   0       11.82        7.15      2.78 o 
   6   0   0       34.93       31.84      1.47 o 
   7   0   0        2.60        5.24      1.43 o 
   8   0   0        0.46        0.42      1.66 o 
   9   0   0        3.47        6.79      1.49 o 
   1   1   0     6154.73     5938.91    152.36 o 
   2   1   0       54.97       51.14      0.74 o 
   3   1   0      257.65      298.26      3.59 o 
   4   1   0      402.21      435.79      8.69 o 
   5   1   0       45.86       40.35      3.30 o 
   6   1   0       11.16       11.54      1.24 o 
   7   1   0        3.15        4.68      1.46 o 
   8   1   0        4.03        5.04      1.99 o 
   0   2   0    10466.64     9042.40     89.05 o 
   1   2   0      360.13      340.74      2.88 o 
   2   2   0      723.32      731.35      8.44 o 
   3   2   0     1746.30     1811.16     33.21 o 
   4   2   0       18.81       18.45      0.89 o 
   5   2   0       63.28       72.18      1.77 o 
   6   2   0        5.75        5.44      1.09 o 
   7   2   0        4.86        8.14      2.97 o 
   8   2   0        7.33       11.51      2.12 o 
   1   3   0       90.36       93.95      2.02 o 
   2   3   0      265.70      259.28      3.35 o 
   3   3   0      159.12      172.85      2.74 o 
   4   3   0      520.75      543.14     12.12 o 
   5   3   0       41.82       39.76      2.30 o 
   6   3   0        0.78        0.00      1.66 o 
   7   3   0        8.11        6.78      1.90 o 
   8   3   0        1.76        0.23      2.74 o 
   0   4   0      206.19      206.49      3.74 o 
   1   4   0     1910.54     1856.61     22.42 o 
   2   4   0      219.38      228.35      3.14 o 
   3   4   0      120.52      128.87      2.36 o 
   4   4   0      101.38       97.30      1.54 o 
   5   4   0       18.18       17.78      1.32 o 
   6   4   0       33.14       30.64      1.73 o 
   7   4   0       21.32       20.11      1.63 o 
   8   4   0        0.97        6.11      1.93 o 
   1   5   0      265.42      272.94      8.60 o 
   2   5   0      101.11       97.00      3.59 o 
   3   5   0      105.47      105.42      1.60 o 
   4   5   0       57.08       50.47      4.07 o 
   5   5   0       11.69       10.62      1.19 o 
   6   5   0       86.09       81.10      3.28 o 
   7   5   0        2.63        4.26      1.72 o 
   8   5   0        9.34        7.98      2.35 o 
   0   6   0      350.64      378.61      7.09 o 
   1   6   0      131.04      126.64      1.76 o 
   2   6   0      114.39      130.59      1.78 o 
   3   6   0       56.28       54.58      3.07 o 
   4   6   0       13.47       13.02      1.13 o 
   5   6   0       47.09       53.70      1.91 o 
   6   6   0       13.23       12.89      1.49 o 
   7   6   0        4.38        0.40      1.85 o 
   1   7   0       19.42       20.91      3.09 o 
   2   7   0      216.82      219.55      3.08 o 
   3   7   0      348.41      337.86     14.34 o 
   4   7   0       87.43       82.61      1.89 o 
   5   7   0       29.40       31.28      4.66 o 
   6   7   0       12.18        7.98      3.23 o 
   7   7   0        1.40        0.14      5.72 o 
   0   8   0       73.72       69.68      2.61 o 
   1   8   0      160.48      148.91      5.08 o 
   2   8   0       22.44       20.18      4.44 o 
   3   8   0      156.82      149.10      2.54 o 
   4   8   0       14.59       13.97      2.33 o 
   5   8   0       11.25       12.57      2.21 o 
   6   8   0        3.35        6.63      2.41 o 
   7   8   0        0.90        0.23      3.52 o 
   1   9   0       40.68       44.00      2.76 o 
   2   9   0       90.37       92.09      4.49 o 
   3   9   0      118.19      117.16      2.82 o 
   4   9   0       20.06       19.63      1.38 o 
   5   9   0       12.14       14.76      2.40 o 
   6   9   0        2.42        1.08      2.05 o 
   0  10   0       63.66       57.66      3.16 o 
   1  10   0       41.64       39.86      1.64 o 
   2  10   0       12.92       11.24      1.40 o 
   3  10   0       13.49       14.62      1.99 o 
   4  10   0        1.31        4.33      2.06 o 
   5  10   0        5.48       10.68      1.70 o 
   1  11   0        3.29        0.35      1.85 o 
   2  11   0        7.56        9.06      1.41 o 
   3  11   0        4.33        3.65      1.89 o 
   4  11   0       10.69       15.63      3.70 o 
   0  12   0       26.80       32.34      2.96 o 
   1  12   0       22.22       17.93      2.20 o 
   2  12   0        2.31        0.31      2.62 o 
   3  12   0       10.53       11.74      1.96 o 
  -9   0   1        1.36        1.43      6.82 o 
  -8   0   1        0.49        0.40      8.66 o 
  -7   0   1       10.84       12.10      1.81 o 
  -6   0   1        1.86        1.65      1.40 o 
  -5   0   1      163.30      172.64      3.42 o 
  -4   0   1       73.71       73.78      1.79 o 
  -3   0   1      249.01      251.71      4.95 o 
  -2   0   1       11.83       12.24      0.73 o 
  -1   0   1     1318.15     1352.78      7.65 o 
   0   0   1       99.47       81.71      1.41 o 
   1   0   1      541.45      563.08      4.94 o 
   2   0   1      875.65      891.97      9.32 o 
   3   0   1      361.67      362.88      5.95 o 
   4   0   1        9.02        8.89      1.09 o 
   5   0   1        5.70        6.63      1.07 o 
   6   0   1       32.34       30.33      2.29 o 
   7   0   1      152.04      148.85      4.44 o 
   8   0   1        1.48        0.00     13.53 o 
  -9   1   1        5.02        7.00      2.20 o 
  -8   1   1       17.32       14.74      2.20 o 
  -7   1   1        7.29        7.45      1.70 o 
  -6   1   1        5.06        4.07      1.58 o 
  -5   1   1       47.23       47.77      1.80 o 
  -4   1   1       22.43       30.16      1.43 o 
  -3   1   1      369.03      373.47      7.04 o 
  -2   1   1      144.68      139.23      2.46 o 
  -1   1   1     5414.79     5010.48     58.92 o 
   0   1   1      261.65      218.39      3.08 o 
   1   1   1     1722.52     1676.70     10.65 o 
   2   1   1      806.80      859.18      9.15 o 
   3   1   1        2.12        1.36      0.79 o 
   4   1   1      108.71      115.42      2.79 o 
   5   1   1        7.47        8.07      1.33 o 
   6   1   1       47.82       38.88      2.27 o 
   7   1   1        0.47        0.00     13.53 o 
   8   1   1        0.94        0.00     13.53 o 
  -9   2   1        0.28        2.43      3.49 o 
  -8   2   1        0.15        0.00     13.53 o 
  -7   2   1        7.51        8.29      1.65 o 
  -6   2   1       25.14       18.09      1.99 o 
  -5   2   1        4.54        1.85      2.27 o 
  -4   2   1      115.72      118.18      2.26 o 
  -3   2   1      940.92      995.83     11.49 o 
  -2   2   1      124.12      123.73      2.31 o 
  -1   2   1      492.64      480.66      5.70 o 
   0   2   1     1927.66     1788.43     11.00 o 
   1   2   1      155.18      150.63      2.55 o 
   2   2   1      255.52      267.13      5.10 o 
   3   2   1      645.17      757.46     10.02 o 
   4   2   1       77.93       82.28      2.36 o 
   5   2   1       24.93       30.85      1.73 o 
   6   2   1        1.47        1.89      2.29 o 
   7   2   1       75.88       65.70      3.37 o 
   8   2   1        2.16        2.69      3.07 o 
  -9   3   1        5.51        3.47      4.55 o 
  -8   3   1        7.47        5.70      2.48 o 
  -7   3   1       22.58       19.74      2.08 o 
  -6   3   1       16.77       12.31      2.01 o 
  -5   3   1       18.66       21.83      1.70 o 
  -4   3   1      184.98      207.91      3.75 o 
  -3   3   1       34.16       36.42      1.26 o 
  -2   3   1       83.81       93.64      2.01 o 
  -1   3   1      701.23      736.42      8.47 o 
   0   3   1     1536.56     1454.11     11.90 o 
   1   3   1      182.20      179.41      3.48 o 
   2   3   1       34.53       39.53      1.31 o 
   3   3   1       97.19      101.03      2.09 o 
   4   3   1      100.11       98.75      2.58 o 
   5   3   1      135.60      123.32      3.47 o 
   6   3   1        4.81        0.00     13.53 o 
   7   3   1       16.09       13.26      2.08 o 
   8   3   1        2.50        2.07      2.39 o 
  -8   4   1        0.88        0.88      4.71 o 
  -7   4   1       43.62       47.13      2.86 o 
  -6   4   1       30.75       32.60      2.38 o 
  -5   4   1       27.10       28.41      1.94 o 
  -4   4   1      221.84      232.13      3.96 o 
  -3   4   1      416.86      458.79      7.80 o 
  -2   4   1      116.15      116.04      2.24 o 
  -1   4   1      102.73      100.04      2.08 o 
   0   4   1     1309.36     1268.23     12.97 o 
   1   4   1     1352.27     1400.85     13.63 o 
   2   4   1       91.32       84.18      1.91 o 
   3   4   1      286.90      321.99      5.60 o 
   4   4   1        9.00       10.69      1.36 o 
   5   4   1        7.91        7.62      1.58 o 
   6   4   1        2.25        0.00     13.53 o 
   7   4   1        0.04        2.84      3.60 o 
   8   4   1        1.89        0.00     13.53 o 
  -8   5   1        2.33        0.46     15.21 o 
  -7   5   1        7.43        8.01      1.91 o 
  -6   5   1       77.84       74.45      3.14 o 
  -5   5   1        6.20        9.04      1.56 o 
  -4   5   1      169.07      172.71      3.42 o 
  -3   5   1      167.95      179.75      3.49 o 
  -2   5   1      297.57      314.28      5.53 o 
  -1   5   1      291.16      318.73      6.50 o 
   0   5   1      521.44      546.54      8.51 o 
   1   5   1      122.30      120.11      2.28 o 
   2   5   1      118.48      122.11      2.30 o 
   3   5   1        7.36        7.60      1.29 o 
   4   5   1       47.37       45.36      2.10 o 
   5   5   1        1.78        1.55      2.98 o 
   6   5   1       20.16       20.82      2.14 o 
   7   5   1        6.61        2.13      3.26 o 
   8   5   1        3.49        1.49      4.71 o 
  -8   6   1        5.25        0.00     13.53 o 
  -7   6   1       31.47       37.85      2.88 o 
  -6   6   1       14.49       14.70      1.99 o 
  -5   6   1       80.13       81.86      3.29 o 
  -4   6   1       13.24       13.72      1.73 o 
  -3   6   1      323.41      322.27      6.54 o 
  -2   6   1       85.85       84.32      2.39 o 
  -1   6   1      134.71      144.19      3.12 o 
   0   6   1      175.70      179.54      3.49 o 
   1   6   1      141.17      143.87      3.12 o 
   2   6   1       16.73       18.76      1.35 o 
   3   6   1       62.55       57.82      2.37 o 
   4   6   1       13.60       10.49      1.85 o 
   5   6   1       11.92       10.68      1.70 o 
   6   6   1        5.12        4.03      1.78 o 
   7   6   1       16.82       11.17      2.78 o 
  -7   7   1        9.20        3.58      4.13 o 
  -6   7   1      103.58      101.40      4.19 o 
  -5   7   1        9.65       10.97      2.07 o 
  -4   7   1       94.36       94.45      3.03 o 
  -3   7   1       57.09       53.77      2.29 o 
  -2   7   1       53.25       51.17      2.23 o 
  -1   7   1      265.24      278.21      5.21 o 
   0   7   1       58.71       61.23      2.04 o 
   1   7   1       65.54       64.24      2.08 o 
   2   7   1       11.49       10.85      1.54 o 
   3   7   1       50.46       51.81      2.62 o 
   4   7   1      104.80      106.71      3.76 o 
   5   7   1       29.84       32.45      2.67 o 
   6   7   1        3.94        5.19      2.25 o 
   7   7   1        2.95        5.58      2.21 o 
  -7   8   1        0.72        1.92      3.82 o 
  -6   8   1        4.17        1.70      4.55 o 
  -5   8   1      112.49      114.81      3.90 o 
  -4   8   1        9.52        8.23      1.79 o 
  -3   8   1      168.77      170.19      4.07 o 
  -2   8   1       65.72       69.55      2.60 o 
  -1   8   1       42.76       41.25      2.34 o 
   0   8   1      146.62      136.30      3.64 o 
   1   8   1        6.96        6.86      1.50 o 
   2   8   1      110.96      109.03      3.26 o 
   3   8   1       30.43       28.27      2.21 o 
   4   8   1        0.63        1.07      3.66 o 
   5   8   1        8.88       10.97      1.90 o 
   6   8   1        8.60        3.17      4.26 o 
  -6   9   1       17.60       12.68      2.59 o 
  -5   9   1        2.46        0.00     13.53 o 
  -4   9   1        0.07        0.00     13.53 o 
  -3   9   1       61.45       58.69      2.79 o 
  -2   9   1        0.30        0.32     10.72 o 
  -1   9   1       31.21       34.50      2.44 o 
   0   9   1      162.90      151.65      3.84 o 
   1   9   1      118.20      116.43      3.93 o 
   2   9   1       57.16       50.10      2.58 o 
   3   9   1       10.63       12.66      1.67 o 
   4   9   1       21.51       18.11      2.21 o 
   5   9   1        3.09        2.63      2.20 o 
   6   9   1        2.31        0.49     22.17 o 
  -5  10   1        7.63        8.26      2.09 o 
  -4  10   1        4.85        5.36      2.05 o 
  -3  10   1        2.39        1.17      2.86 o 
  -2  10   1       65.47       63.32      2.90 o 
  -1  10   1       30.61       28.52      2.50 o 
   0  10   1       55.48       51.32      2.98 o 
   1  10   1        1.49        0.00     13.53 o 
   2  10   1        5.15        3.04      3.63 o 
   3  10   1       53.30       48.86      3.27 o 
   4  10   1        7.57        0.00     13.53 o 
   5  10   1        3.49        0.48     20.48 o 
  -4  11   1        1.25        0.00     13.53 o 
  -3  11   1        0.28        2.96      1.97 o 
  -2  11   1       13.97       10.35      2.68 o 
  -1  11   1        6.95        6.41      2.11 o 
   0  11   1       52.45       45.39      3.15 o 
   1  11   1        7.48        0.00     13.53 o 
   2  11   1        8.81       10.91      2.23 o 
   3  11   1        9.46       12.06      2.53 o 
   4  11   1        4.40        7.29      2.25 o 
  -3  12   1        3.65        7.52      2.28 o 
  -2  12   1        3.04        2.11      2.42 o 
  -1  12   1        4.69        5.32      2.52 o 
   0  12   1        6.10        5.30      2.40 o 
   1  12   1        0.46        0.00     13.53 o 
   2  12   1       12.32       13.64      2.88 o 
  -9   0   2        0.33        0.00     13.53 o 
  -8   0   2        8.39        8.49      1.97 o 
  -7   0   2       14.81       13.32      1.90 o 
  -6   0   2      273.35      270.46      5.13 o 
  -5   0   2        0.11        1.09      1.95 o 
  -4   0   2        8.74        8.89      0.93 o 
  -3   0   2     1675.33     1704.94     15.04 o 
  -2   0   2      971.18      981.10      8.15 o 
  -1   0   2     1387.99     1348.57      9.55 o 
   0   0   2      451.20      351.87      4.88 o 
   1   0   2     1691.24     1705.80     10.74 o 
   2   0   2        1.66        0.13      5.72 o 
   3   0   2      200.33      239.24      4.02 o 
   4   0   2       18.02       18.94      1.36 o 
   5   0   2       51.94       56.09      2.34 o 
   6   0   2       65.75       62.99      2.89 o 
   7   0   2       72.93       63.61      3.32 o 
   8   0   2       13.11        7.22      2.66 o 
  -9   1   2        4.33        6.16      2.32 o 
  -8   1   2        1.13        1.19      3.66 o 
  -7   1   2       32.12       29.36      2.26 o 
  -6   1   2      318.49      304.13      5.44 o 
  -5   1   2      149.07      141.08      3.09 o 
  -4   1   2      130.76      121.65      2.30 o 
  -3   1   2      382.35      418.38      7.45 o 
  -2   1   2     2014.13     1993.32     13.94 o 
  -1   1   2     1169.95     1094.01      8.60 o 
   0   1   2      243.94      194.34      2.90 o 
   1   1   2     1164.09     1108.17     10.39 o 
   2   1   2      668.87      712.89      9.72 o 
   3   1   2      113.35      118.29      2.26 o 
   4   1   2       26.64       25.31      1.57 o 
   5   1   2       25.75       19.49      1.84 o 
   6   1   2      198.92      203.14      5.19 o 
   7   1   2        1.81        3.19      3.63 o 
   8   1   2        1.63        2.12      2.05 o 
  -9   2   2        1.31        0.00     13.53 o 
  -8   2   2       10.40        9.29      2.06 o 
  -7   2   2       27.06       28.74      2.23 o 
  -6   2   2      237.71      236.36      4.80 o 
  -5   2   2       96.44       98.23      2.58 o 
  -4   2   2      238.42      242.72      4.86 o 
  -3   2   2      364.37      372.66      6.03 o 
  -2   2   2      404.67      383.59      6.11 o 
  -1   2   2      630.40      579.49      6.26 o 
   0   2   2      937.36      832.85      7.51 o 
   1   2   2      592.54      547.63      7.31 o 
   2   2   2      109.24      116.32      2.24 o 
   3   2   2       60.88       70.99      2.19 o 
   4   2   2       42.86       45.89      1.76 o 
   5   2   2       26.42       26.05      1.86 o 
   6   2   2       30.51       27.89      2.20 o 
   7   2   2       17.43       20.46      2.35 o 
   8   2   2        4.61        0.00     13.53 o 
  -9   3   2        5.98       10.24      2.33 o 
  -8   3   2        2.88        1.66      3.52 o 
  -7   3   2       47.90       44.24      2.77 o 
  -6   3   2      163.06      148.40      3.80 o 
  -5   3   2      125.40      131.25      2.98 o 
  -4   3   2       36.86       40.02      1.65 o 
  -3   3   2      761.53      840.67     10.56 o 
  -2   3   2      423.63      466.28      7.86 o 
  -1   3   2      913.17      905.07      9.39 o 
   0   3   2      453.13      428.87      6.46 o 
   1   3   2      795.11      756.03     10.01 o 
   2   3   2     1112.93     1183.54     12.53 o 
   3   3   2      169.57      184.53      3.53 o 
   4   3   2       17.12       17.15      1.51 o 
   5   3   2       38.83       39.21      2.28 o 
   6   3   2        9.08        9.18      1.73 o 
   7   3   2        5.11        7.36      2.26 o 
   8   3   2        2.02        0.00     13.53 o 
  -8   4   2        4.90        3.23      1.96 o 
  -7   4   2       35.85       33.44      2.41 o 
  -6   4   2       23.72       21.73      2.18 o 
  -5   4   2       23.35       24.02      1.53 o 
  -4   4   2      267.57      271.74      5.15 o 
  -3   4   2      237.83      256.61      5.00 o 
  -2   4   2      434.02      443.21      7.67 o 
  -1   4   2      911.32      954.72     11.25 o 
   0   4   2      916.95      949.58     11.22 o 
   1   4   2      117.56      129.58      2.37 o 
   2   4   2        2.34        1.71      0.88 o 
   3   4   2       18.43       14.52      1.39 o 
   4   4   2       62.42       65.53      2.53 o 
   5   4   2       56.78       64.95      2.93 o 
   6   4   2       14.83       14.44      1.98 o 
   7   4   2       30.17       36.05      3.12 o 
  -8   5   2        7.46        5.59      2.46 o 
  -7   5   2       18.94       14.90      2.21 o 
  -6   5   2      113.48      116.94      3.94 o 
  -5   5   2       76.93       74.18      2.69 o 
  -4   5   2       25.15       24.12      1.53 o 
  -3   5   2      759.41      792.80     13.18 o 
  -2   5   2      318.84      331.67      5.69 o 
  -1   5   2      630.03      681.03     10.86 o 
   0   5   2      690.89      700.72     11.02 o 
   1   5   2        4.40        3.14      0.92 o 
   2   5   2      476.12      490.52      9.22 o 
   3   5   2        0.89        1.22      2.19 o 
   4   5   2       60.06       65.66      2.95 o 
   5   5   2        1.85        2.68      3.15 o 
   6   5   2        3.21        1.56      3.12 o 
   7   5   2       12.46       13.82      2.51 o 
  -8   6   2        0.97        2.86      3.43 o 
  -7   6   2        0.50        6.67      2.02 o 
  -6   6   2        2.29        0.00     13.53 o 
  -5   6   2       22.63       22.91      1.99 o 
  -4   6   2      191.91      199.01      4.40 o 
  -3   6   2      102.86      107.03      2.69 o 
  -2   6   2      220.82      239.57      4.03 o 
  -1   6   2      221.11      216.32      3.83 o 
   0   6   2       33.22       31.84      1.47 o 
   1   6   2        4.55        4.54      1.11 o 
   2   6   2        4.52        6.88      0.95 o 
   3   6   2       70.80       67.49      2.56 o 
   4   6   2       40.68       35.67      2.49 o 
   5   6   2       20.95       24.63      2.32 o 
   6   6   2       18.76       19.97      2.79 o 
   7   6   2        6.77        7.19      2.65 o 
  -7   7   2        2.76        7.81      1.89 o 
  -6   7   2       52.57       46.52      2.84 o 
  -5   7   2       19.14       20.18      1.87 o 
  -4   7   2        3.25        0.00     13.53 o 
  -3   7   2      250.42      257.44      5.01 o 
  -2   7   2        2.06        1.52      2.18 o 
  -1   7   2       21.68       24.07      1.53 o 
   0   7   2       19.28       20.51      1.41 o 
   1   7   2       18.20       17.30      1.51 o 
   2   7   2      126.15      127.58      3.53 o 
   3   7   2       16.84       17.89      1.76 o 
   4   7   2       11.26       10.76      2.05 o 
   5   7   2       21.46       22.14      2.45 o 
   6   7   2       20.29       22.56      2.72 o 
  -7   8   2       15.00       14.48      2.57 o 
  -6   8   2        1.13        2.37      1.92 o 
  -5   8   2        3.43        5.40      1.93 o 
  -4   8   2       54.76       52.79      2.65 o 
  -3   8   2       81.77       79.10      3.24 o 
  -2   8   2        7.22        7.86      1.60 o 
  -1   8   2       60.63       51.58      2.62 o 
   0   8   2       14.17       13.06      1.69 o 
   1   8   2       42.27       42.09      2.36 o 
   2   8   2       25.09       25.68      2.11 o 
   3   8   2      174.94      163.40      4.66 o 
   4   8   2       44.30       47.34      2.86 o 
   5   8   2        7.45        7.81      2.33 o 
   6   8   2        5.57        1.43      7.41 o 
  -6   9   2       18.62       18.83      2.93 o 
  -5   9   2        0.36        2.49      3.37 o 
  -4   9   2       11.37        9.34      2.07 o 
  -3   9   2       50.75       45.53      2.81 o 
  -2   9   2       82.40       80.17      3.26 o 
  -1   9   2       94.49      101.98      3.68 o 
   0   9   2       24.56       23.18      2.00 o 
   1   9   2       46.09       38.98      2.60 o 
   2   9   2      111.34      108.92      3.80 o 
   3   9   2       28.27       31.22      2.62 o 
   4   9   2       13.74       14.09      2.54 o 
   5   9   2        2.99        2.32      3.88 o 
  -5  10   2        0.79        0.00     13.53 o 
  -4  10   2        3.14        5.85      1.76 o 
  -3  10   2        9.29        5.26      2.27 o 
  -2  10   2       35.36       29.87      2.56 o 
  -1  10   2       21.92       20.94      2.14 o 
   0  10   2       14.56       14.70      2.19 o 
   1  10   2       22.15       21.63      2.18 o 
   2  10   2       17.73       15.97      2.08 o 
   3  10   2        3.84        3.01      2.26 o 
   4  10   2        1.39        0.00     13.53 o 
  -4  11   2        2.16        3.52      2.24 o 
  -3  11   2       12.50       12.94      2.43 o 
  -2  11   2        1.04        2.97      3.14 o 
  -1  11   2       67.13       63.28      3.72 o 
   0  11   2        0.46        0.00     13.53 o 
   1  11   2        4.46        0.00     13.53 o 
   2  11   2       16.01       14.62      2.79 o 
   3  11   2        9.92       13.06      2.26 o 
  -3  12   2        0.12        1.85      2.34 o 
  -2  12   2        6.88       11.95      2.70 o 
  -1  12   2       19.81       14.19      2.94 o 
   0  12   2        7.17        7.18      2.51 o 
   1  12   2       13.68       16.45      2.95 o 
   2  12   2        7.77        8.53      2.74 o 
  -9   0   3       20.29       15.57      3.08 o 
  -8   0   3        2.71        0.00     13.53 o 
  -7   0   3      329.22      320.21      5.59 o 
  -6   0   3       22.17       22.64      1.98 o 
  -5   0   3       79.41       88.09      2.44 o 
  -4   0   3       32.21       38.17      1.61 o 
  -3   0   3      388.94      419.12      7.46 o 
  -2   0   3     1240.10     1295.98     11.24 o 
  -1   0   3      248.07      269.26      5.12 o 
   0   0   3      239.71      179.89      3.49 o 
   1   0   3        2.13        2.17      0.69 o 
   2   0   3      118.13      126.99      2.35 o 
   3   0   3       11.78       13.17      1.13 o 
   4   0   3       19.04       16.83      1.49 o 
   5   0   3        0.36        0.00     13.53 o 
   6   0   3        2.71        0.00     13.53 o 
   7   0   3        0.86        2.14      3.58 o 
  -9   1   3        7.11        7.65      2.45 o 
  -8   1   3        6.14        6.16      2.07 o 
  -7   1   3       15.75       13.66      1.73 o 
  -6   1   3      474.84      478.61      9.11 o 
  -5   1   3       67.49       62.62      2.06 o 
  -4   1   3       65.97       64.44      1.67 o 
  -3   1   3      526.82      556.68      8.59 o 
  -2   1   3     1451.81     1451.74     11.89 o 
  -1   1   3      101.90      110.99      1.64 o 
   0   1   3      821.08      626.11      7.81 o 
   1   1   3      860.34      851.72     10.63 o 
   2   1   3      400.64      429.52      6.47 o 
   3   1   3      194.57      208.81      3.76 o 
   4   1   3       38.45       42.67      2.04 o 
   5   1   3        9.67        8.52      1.67 o 
   6   1   3       19.55       14.70      2.19 o 
   7   1   3        0.25        1.29      4.09 o 
  -9   2   3       18.28       16.94      2.78 o 
  -8   2   3       10.54       10.54      2.03 o 
  -7   2   3      189.18      171.34      4.77 o 
  -6   2   3       54.30       59.81      2.41 o 
  -5   2   3        0.87        0.00     13.53 o 
  -4   2   3       58.70       63.69      2.08 o 
  -3   2   3      222.86      241.83      4.85 o 
  -2   2   3      149.36      148.72      2.54 o 
  -1   2   3       88.34       82.00      1.41 o 
   0   2   3       31.29       29.36      1.13 o 
   1   2   3       78.02       76.40      1.82 o 
   2   2   3      169.45      190.80      3.59 o 
   3   2   3       83.75       80.50      2.33 o 
   4   2   3       79.97       75.35      2.71 o 
   5   2   3        4.73        9.03      1.41 o 
   6   2   3       17.07       20.18      2.10 o 
   7   2   3       26.13       26.45      2.94 o 
  -9   3   3        9.35        1.44      7.41 o 
  -8   3   3        0.68        2.05      2.76 o 
  -7   3   3        0.18        0.00     13.53 o 
  -6   3   3      109.51      110.50      3.28 o 
  -5   3   3       10.07       11.93      1.44 o 
  -4   3   3      316.70      329.78      6.61 o 
  -3   3   3      862.74      953.92     12.85 o 
  -2   3   3      129.81      128.70      2.36 o 
  -1   3   3      420.13      435.79      7.60 o 
   0   3   3      136.62      137.76      2.44 o 
   1   3   3       19.20       19.60      1.15 o 
   2   3   3       86.52       92.14      2.50 o 
   3   3   3      222.62      230.16      4.74 o 
   4   3   3       30.89       35.02      2.16 o 
   5   3   3        4.69        0.00     13.53 o 
   6   3   3       96.40       97.30      3.59 o 
   7   3   3       13.07       17.69      2.63 o 
  -9   4   3        3.58        1.87      2.49 o 
  -8   4   3        2.58        3.20      2.05 o 
  -7   4   3       21.14       23.54      2.02 o 
  -6   4   3       50.09       46.03      2.82 o 
  -5   4   3        6.91        6.21      1.30 o 
  -4   4   3       32.34       37.05      1.90 o 
  -3   4   3       41.10       39.86      1.64 o 
  -2   4   3       85.31       87.26      1.94 o 
  -1   4   3      312.16      303.95      5.44 o 
   0   4   3       68.87       77.03      1.83 o 
   1   4   3      161.40      161.61      2.65 o 
   2   4   3      107.75      113.14      2.77 o 
   3   4   3       21.77       22.02      1.71 o 
   4   4   3       86.92       93.14      3.01 o 
   5   4   3       10.51        9.83      1.79 o 
   6   4   3       43.12       44.21      2.77 o 
   7   4   3       18.76       18.92      2.94 o 
  -8   5   3        1.21        2.67      3.06 o 
  -7   5   3       17.66       14.74      2.20 o 
  -6   5   3       24.64       25.05      2.08 o 
  -5   5   3       28.84       27.86      1.92 o 
  -4   5   3       15.39       15.41      1.43 o 
  -3   5   3      129.05      152.87      3.22 o 
  -2   5   3       43.88       44.69      1.74 o 
  -1   5   3        7.27        8.44      1.06 o 
   0   5   3      131.64      141.64      2.48 o 
   1   5   3       76.67       70.99      2.19 o 
   2   5   3      131.91      129.88      2.96 o 
   3   5   3        6.63        8.01      1.33 o 
   4   5   3       17.96       19.60      2.07 o 
   5   5   3       40.51       37.43      2.55 o 
   6   5   3       39.03       38.36      3.22 o 
   7   5   3        9.63       11.95      2.34 o 
  -8   6   3        2.07        0.00     13.53 o 
  -7   6   3       20.95       23.21      2.51 o 
  -6   6   3        0.71        0.00     13.53 o 
  -5   6   3        8.77        7.59      1.58 o 
  -4   6   3      121.03      121.08      3.43 o 
  -3   6   3       38.01       40.06      1.98 o 
  -2   6   3       49.01       47.59      1.79 o 
  -1   6   3       72.03       73.42      2.23 o 
   0   6   3       39.44       42.90      2.04 o 
   1   6   3       13.97       11.61      1.24 o 
   2   6   3       54.54       49.11      2.19 o 
   3   6   3        2.76        0.29     13.26 o 
   4   6   3        1.45        1.57      1.63 o 
   5   6   3       30.98       27.61      2.73 o 
   6   6   3       23.96       23.89      2.80 o 
  -8   7   3        2.47        0.00     13.53 o 
  -7   7   3        2.72        2.63      3.72 o 
  -6   7   3        0.03        0.77      1.85 o 
  -5   7   3        4.27        3.32      1.61 o 
  -4   7   3      238.08      249.41      4.93 o 
  -3   7   3      138.21      148.85      3.81 o 
  -2   7   3       34.38       37.94      1.92 o 
  -1   7   3       32.03       31.48      1.75 o 
   0   7   3       22.49       22.54      1.73 o 
   1   7   3      102.74      106.65      3.22 o 
   2   7   3       21.59       20.21      1.87 o 
   3   7   3        7.48        2.60      3.36 o 
   4   7   3       89.44       88.28      3.42 o 
   5   7   3       12.41       15.86      2.49 o 
   6   7   3       13.48       15.37      2.45 o 
  -7   8   3        2.93        5.31      2.04 o 
  -6   8   3        2.71        0.00     13.53 o 
  -5   8   3        0.56        2.39      1.69 o 
  -4   8   3       95.61       94.10      3.53 o 
  -3   8   3       36.66       39.50      2.62 o 
  -2   8   3       11.55       11.81      1.79 o 
  -1   8   3       78.65       88.63      3.43 o 
   0   8   3       24.36       23.36      2.01 o 
   1   8   3       52.53       49.66      2.57 o 
   2   8   3       29.18       31.98      2.35 o 
   3   8   3       71.87       76.62      3.19 o 
   4   8   3        5.59        5.22      2.14 o 
   5   8   3        2.42        1.35      5.54 o 
  -6   9   3        7.95        7.94      2.35 o 
  -5   9   3       36.31       37.85      3.20 o 
  -4   9   3       39.80       40.62      2.65 o 
  -3   9   3       13.65       10.85      2.06 o 
  -2   9   3       42.39       50.21      2.58 o 
  -1   9   3       11.78       13.61      1.73 o 
   0   9   3        9.26        7.53      1.71 o 
   1   9   3       18.09       16.76      1.92 o 
   2   9   3        3.50        4.94      1.85 o 
   3   9   3        3.08        3.61      1.68 o 
   4   9   3       11.02        9.89      2.29 o 
   5   9   3        0.16        1.94      3.48 o 
  -5  10   3        6.86        6.03      2.56 o 
  -4  10   3       24.32       24.15      2.81 o 
  -3  10   3       15.58       17.67      2.19 o 
  -2  10   3       15.98       13.49      2.10 o 
  -1  10   3       22.54       25.89      2.12 o 
   0  10   3       11.09       11.83      2.15 o 
   1  10   3       22.20       19.67      2.31 o 
   2  10   3        0.90        0.00     13.53 o 
   3  10   3        3.96        0.00     13.53 o 
   4  10   3        6.45        3.86      3.88 o 
  -4  11   3        0.97        0.00     13.53 o 
  -3  11   3       14.12       18.51      2.46 o 
  -2  11   3        0.48        0.00     13.53 o 
  -1  11   3        9.39        6.88      2.32 o 
   0  11   3       15.95       15.78      2.69 o 
   1  11   3        0.64        0.00     13.53 o 
   2  11   3        1.23        0.00     13.53 o 
   3  11   3        9.54       11.23      2.44 o 
  -3  12   3        1.28        0.00     13.53 o 
  -2  12   3        1.06        1.45      2.26 o 
  -1  12   3        5.30        2.39      4.50 o 
   0  12   3        1.76        0.00     13.53 o 
   1  12   3       12.88       17.54      2.40 o 
  -9   0   4       27.25       26.18      3.19 o 
  -8   0   4       11.86        7.82      2.04 o 
  -7   0   4       38.01       34.84      2.46 o 
  -6   0   4       93.81       90.94      2.98 o 
  -5   0   4        0.01        0.82      1.04 o 
  -4   0   4      550.93      627.41     10.43 o 
  -3   0   4     1099.59     1153.66     12.37 o 
  -2   0   4       43.14       42.67      1.36 o 
  -1   0   4      150.95      161.28      3.30 o 
   0   0   4     1989.47     1664.36     14.86 o 
   1   0   4      132.16      135.69      2.42 o 
   2   0   4      236.40      241.50      4.04 o 
   3   0   4      224.24      274.49      5.17 o 
   4   0   4       30.05       24.97      2.08 o 
   5   0   4        1.04        1.68      2.29 o 
   6   0   4        9.89       10.86      2.06 o 
   7   0   4        3.97        2.33      3.34 o 
  -9   1   4       12.91       15.82      2.48 o 
  -8   1   4       18.32       13.57      2.49 o 
  -7   1   4       99.02       91.99      3.49 o 
  -6   1   4        5.81        4.76      1.59 o 
  -5   1   4      171.02      166.28      3.35 o 
  -4   1   4      261.09      278.56      5.21 o 
  -3   1   4      682.32      821.48     10.44 o 
  -2   1   4      106.87      111.27      2.20 o 
  -1   1   4      181.25      174.22      3.43 o 
   0   1   4      207.43      175.32      3.44 o 
   1   1   4      321.54      333.86      6.65 o 
   2   1   4      213.05      222.41      3.88 o 
   3   1   4       95.06      102.40      2.63 o 
   4   1   4       34.80       37.78      2.24 o 
   5   1   4       12.04       13.30      1.71 o 
   6   1   4        8.39       12.26      2.00 o 
   7   1   4        9.47       14.58      2.58 o 
  -9   2   4        1.00        1.76      2.35 o 
  -8   2   4        8.90        2.82      3.93 o 
  -7   2   4       74.93       64.90      2.93 o 
  -6   2   4       64.79       63.90      2.91 o 
  -5   2   4       17.80       18.71      1.58 o 
  -4   2   4      333.88      390.03      7.19 o 
  -3   2   4      180.95      213.58      3.80 o 
  -2   2   4       31.19       27.01      1.35 o 
  -1   2   4       85.93       86.68      1.94 o 
   0   2   4      321.51      305.31      5.45 o 
   1   2   4      366.69      369.15      7.00 o 
   2   2   4       58.45       65.58      2.11 o 
   3   2   4       51.66       50.29      2.21 o 
   4   2   4       16.78       16.32      1.68 o 
   5   2   4       15.73       14.05      1.95 o 
   6   2   4       23.56       27.12      2.44 o 
   7   2   4       11.64       16.05      2.29 o 
  -9   3   4        5.82        2.89      4.24 o 
  -8   3   4       18.63       20.02      2.33 o 
  -7   3   4       36.39       34.75      2.45 o 
  -6   3   4       59.03       54.12      2.68 o 
  -5   3   4       11.04       11.54      1.41 o 
  -4   3   4       95.95       95.21      2.54 o 
  -3   3   4        2.31        2.93      0.80 o 
  -2   3   4      270.16      272.69      5.15 o 
  -1   3   4      103.28      110.01      2.18 o 
   0   3   4      542.30      504.21      9.35 o 
   1   3   4      411.42      404.24      7.32 o 
   2   3   4      140.32      126.64      2.93 o 
   3   3   4      115.99      120.11      2.85 o 
   4   3   4       34.88       40.75      2.66 o 
   5   3   4        3.92        5.00      1.51 o 
   6   3   4       24.91       27.12      2.71 o 
   7   3   4       13.24       16.79      2.77 o 
  -9   4   4        2.65        0.00     13.81 o 
  -8   4   4        0.97        0.86      5.90 o 
  -7   4   4       64.29       61.15      3.25 o 
  -6   4   4       20.04       19.90      2.09 o 
  -5   4   4       44.76       42.87      2.38 o 
  -4   4   4      260.14      281.87      5.24 o 
  -3   4   4       22.18       21.46      1.45 o 
  -2   4   4       54.43       48.49      1.81 o 
  -1   4   4      126.40      121.60      2.29 o 
   0   4   4      386.14      362.19      6.93 o 
   1   4   4      199.98      178.85      3.48 o 
   2   4   4       22.32       18.51      1.57 o 
   3   4   4      258.04      249.82      4.93 o 
   4   4   4      104.75      105.96      3.75 o 
   5   4   4       22.43       23.64      2.53 o 
   6   4   4        4.21        7.45      2.27 o 
   7   4   4       14.56       19.28      2.97 o 
  -8   5   4        3.52        3.86      2.04 o 
  -7   5   4       29.32       30.41      2.58 o 
  -6   5   4       13.67       13.49      1.72 o 
  -5   5   4       56.98       63.86      2.49 o 
  -4   5   4       59.26       62.13      2.46 o 
  -3   5   4        9.50       10.95      1.21 o 
  -2   5   4       82.94       92.04      2.50 o 
  -1   5   4       25.42       29.05      1.68 o 
   0   5   4       27.87       29.87      1.71 o 
   1   5   4      268.30      257.61      5.01 o 
   2   5   4       44.82       43.38      2.06 o 
   3   5   4      140.06      135.03      3.63 o 
   4   5   4      170.41      167.01      4.71 o 
   5   5   4       14.23       12.68      2.41 o 
   6   5   4       82.16       87.41      4.38 o 
  -8   6   4       13.30       10.44      2.86 o 
  -7   6   4        5.14        1.24      5.04 o 
  -6   6   4       23.83       23.23      2.26 o 
  -5   6   4       27.42       25.00      2.08 o 
  -4   6   4       18.51       18.71      1.80 o 
  -3   6   4       27.16       26.82      1.89 o 
  -2   6   4        2.73        2.73      1.20 o 
  -1   6   4       34.09       34.87      1.84 o 
   0   6   4      146.22      143.00      3.11 o 
   1   6   4        6.37        3.94      1.45 o 
   2   6   4       37.97       35.70      2.18 o 
   3   6   4      196.58      208.59      4.51 o 
   4   6   4       40.75       34.44      2.75 o 
   5   6   4        6.15       10.17      2.49 o 
   6   6   4        1.24        1.43      4.87 o 
  -8   7   4        6.61        0.00     13.53 o 
  -7   7   4        0.50        0.88      7.41 o 
  -6   7   4        6.02        8.11      1.93 o 
  -5   7   4        9.35       10.78      1.71 o 
  -4   7   4        8.84       10.39      1.68 o 
  -3   7   4       36.39       36.17      2.19 o 
  -2   7   4       15.42       18.83      1.81 o 
  -1   7   4       31.51       33.80      2.12 o 
   0   7   4      118.88      119.43      3.41 o 
   1   7   4      227.21      216.02      4.59 o 
   2   7   4       56.37       56.05      2.73 o 
   3   7   4       35.07       32.45      2.67 o 
   4   7   4       53.70       52.56      3.02 o 
   5   7   4       27.31       27.12      2.98 o 
  -7   8   4        4.26        3.33      3.98 o 
  -6   8   4        9.28       12.81      2.42 o 
  -5   8   4       25.11       23.29      2.26 o 
  -4   8   4        1.48        1.77      2.84 o 
  -3   8   4      156.93      163.60      3.99 o 
  -2   8   4        6.16        5.37      1.69 o 
  -1   8   4       59.60       63.53      2.90 o 
   0   8   4      171.67      171.14      4.08 o 
   1   8   4       18.59       20.68      2.13 o 
   2   8   4        2.18        2.13      2.28 o 
   3   8   4       24.69       25.92      2.65 o 
   4   8   4        3.77        0.00     13.53 o 
   5   8   4        0.26        1.92      3.24 o 
  -6   9   4        0.63        0.00     13.53 o 
  -5   9   4        0.07        0.00     13.53 o 
  -4   9   4       75.60       75.67      3.62 o 
  -3   9   4       11.55        8.38      1.96 o 
  -2   9   4       48.31       49.04      2.91 o 
  -1   9   4        2.26        0.00     13.53 o 
   0   9   4       51.06       54.43      2.69 o 
   1   9   4        7.79        8.17      1.93 o 
   2   9   4        5.76        6.71      1.48 o 
   3   9   4       15.66       16.51      2.54 o 
   4   9   4        9.86        8.43      2.72 o 
  -5  10   4       12.36       14.01      2.53 o 
  -4  10   4       20.19       21.08      2.87 o 
  -3  10   4       85.63       80.78      3.74 o 
  -2  10   4       12.61       16.81      2.13 o 
  -1  10   4        4.23        3.56      1.77 o 
   0  10   4        8.71        9.07      2.19 o 
   1  10   4        8.26        8.55      2.28 o 
   2  10   4        0.02        0.00     13.53 o 
   3  10   4        0.37        0.00     13.53 o 
  -4  11   4        8.42        9.78      2.60 o 
  -3  11   4       14.88       15.72      2.48 o 
  -2  11   4       11.19       11.74      2.50 o 
  -1  11   4        2.10        3.66      2.29 o 
   0  11   4       20.87       23.87      2.80 o 
   1  11   4       13.33       15.92      2.70 o 
   2  11   4        0.67        0.00     13.53 o 
  -2  12   4        0.57        3.74      2.01 o 
  -1  12   4       20.64       20.77      3.08 o 
   0  12   4        9.03        2.49      4.19 o 
  -9   0   5        0.06        0.92      5.72 o 
  -8   0   5        0.75        0.00     13.53 o 
  -7   0   5       24.10       24.53      2.06 o 
  -6   0   5        0.47        2.31      2.45 o 
  -5   0   5      104.33      110.78      2.74 o 
  -4   0   5      101.89       95.16      2.54 o 
  -3   0   5       84.34       87.80      1.95 o 
  -2   0   5      164.80      188.79      3.57 o 
  -1   0   5       49.20       55.66      1.55 o 
   0   0   5     2427.21     2240.48     19.70 o 
   1   0   5        6.18        6.39      1.05 o 
   2   0   5       25.84       25.65      1.58 o 
   3   0   5      131.03      128.70      3.54 o 
   4   0   5      325.23      359.42      6.90 o 
   5   0   5        7.84        8.56      1.98 o 
   6   0   5        0.65        1.74      3.43 o 
  -9   1   5        1.39        0.00     13.53 o 
  -8   1   5       18.17       11.72      2.32 o 
  -7   1   5       10.02       11.26      1.75 o 
  -6   1   5       13.52        7.85      1.89 o 
  -5   1   5       15.49       15.76      1.45 o 
  -4   1   5      121.95      130.06      2.97 o 
  -3   1   5      225.94      247.19      4.91 o 
  -2   1   5       24.96       28.05      1.38 o 
  -1   1   5      592.37      587.16     10.09 o 
   0   1   5      261.53      224.04      3.89 o 
   1   1   5       43.99       41.45      1.67 o 
   2   1   5       16.29       19.49      1.61 o 
   3   1   5      106.37      118.12      3.39 o 
   4   1   5      176.43      193.83      4.35 o 
   5   1   5        4.73        7.49      1.99 o 
   6   1   5        2.71        0.00     13.53 o 
  -9   2   5        4.60        4.24      4.39 o 
  -8   2   5        1.23        3.25      1.78 o 
  -7   2   5       11.62        9.29      1.90 o 
  -6   2   5       13.11       14.62      1.59 o 
  -5   2   5       11.35       11.49      1.41 o 
  -4   2   5       65.73       60.21      2.02 o 
  -3   2   5       95.94      102.29      2.63 o 
  -2   2   5       52.67       52.37      1.88 o 
  -1   2   5      165.62      158.78      2.62 o 
   0   2   5      636.55      594.11     10.14 o 
   1   2   5        6.80        7.21      0.98 o 
   2   2   5      125.17      129.52      2.96 o 
   3   2   5      355.63      375.28      7.06 o 
   4   2   5      133.32      143.56      4.36 o 
   5   2   5       18.15       17.04      2.36 o 
   6   2   5        3.53        4.32      2.27 o 
  -9   3   5        4.81        9.96      2.46 o 
  -8   3   5        0.93        1.41      2.28 o 
  -7   3   5       30.81       24.51      2.58 o 
  -6   3   5       12.94       13.45      1.91 o 
  -5   3   5       84.10       81.62      2.82 o 
  -4   3   5       19.88       18.85      1.58 o 
  -3   3   5      110.53      105.69      2.67 o 
  -2   3   5       22.42       23.82      1.27 o 
  -1   3   5       78.35       71.65      2.20 o 
   0   3   5      134.15      116.49      2.81 o 
   1   3   5       13.29       13.24      1.14 o 
   2   3   5        8.04        5.63      1.36 o 
   3   3   5      108.37      104.57      3.19 o 
   4   3   5       70.31       75.90      3.17 o 
   5   3   5        7.10        5.51      2.08 o 
   6   3   5        1.32        5.12      2.24 o 
  -9   4   5       15.85       13.84      2.71 o 
  -8   4   5        2.82        3.47      3.68 o 
  -7   4   5       28.30       26.61      2.42 o 
  -6   4   5       14.52       12.11      1.81 o 
  -5   4   5       14.11       16.98      1.72 o 
  -4   4   5       52.13       53.55      2.28 o 
  -3   4   5       29.59       30.27      1.72 o 
  -2   4   5      134.55      143.69      3.12 o 
  -1   4   5       32.27       28.19      1.66 o 
   0   4   5       29.40       27.45      1.64 o 
   1   4   5       10.37        9.81      1.30 o 
   2   4   5       38.33       35.21      2.16 o 
   3   4   5      215.78      216.86      4.60 o 
   4   4   5        3.87        2.13      1.82 o 
   5   4   5        2.55        0.00     13.53 o 
   6   4   5       10.52        9.18      2.68 o 
  -8   5   5        1.14        3.18      3.71 o 
  -7   5   5        6.98        6.49      1.72 o 
  -6   5   5       19.73       19.65      2.08 o 
  -5   5   5       25.80       27.75      2.19 o 
  -4   5   5       21.59       22.46      1.97 o 
  -3   5   5       37.44       33.77      1.81 o 
  -2   5   5        0.86        1.59      1.11 o 
  -1   5   5        7.26        8.72      1.23 o 
   0   5   5      135.84      135.03      3.02 o 
   1   5   5       34.74       33.83      2.12 o 
   2   5   5       22.00       22.34      1.97 o 
   3   5   5       89.13       86.87      3.39 o 
   4   5   5       17.37       15.43      2.25 o 
   5   5   5       15.70       16.74      2.77 o 
   6   5   5        1.36        0.98      7.41 o 
  -8   6   5        1.76        0.00     13.53 o 
  -7   6   5       10.60        8.38      2.26 o 
  -6   6   5       22.44       28.69      2.23 o 
  -5   6   5       19.15       19.74      2.08 o 
  -4   6   5       72.75       81.06      3.28 o 
  -3   6   5        1.32        3.57      1.28 o 
  -2   6   5       22.57       22.44      1.73 o 
  -1   6   5        7.67        8.01      1.47 o 
   0   6   5       85.67       86.82      2.91 o 
   1   6   5       48.84       44.42      2.43 o 
   2   6   5       16.25       17.65      1.97 o 
   3   6   5        6.09        4.52      1.77 o 
   4   6   5       13.50       15.12      2.43 o 
   5   6   5        4.03        3.18      3.52 o 
  -7   7   5        3.30        7.94      2.05 o 
  -6   7   5        4.31        4.16      1.91 o 
  -5   7   5        7.18        8.86      1.70 o 
  -4   7   5       46.85       47.95      2.88 o 
  -3   7   5        3.91        1.87      2.63 o 
  -2   7   5       58.74       60.78      2.84 o 
  -1   7   5       16.57       14.44      1.58 o 
   0   7   5        2.22        1.84      2.68 o 
   1   7   5       25.67       25.05      2.34 o 
   2   7   5       41.83       43.45      2.74 o 
   3   7   5       17.11       19.42      2.29 o 
   4   7   5        6.78        6.46      2.38 o 
   5   7   5       10.18       12.68      2.59 o 
  -7   8   5        5.54        7.62      2.73 o 
  -6   8   5        3.63        6.71      2.16 o 
  -5   8   5       37.95       36.80      2.84 o 
  -4   8   5       23.84       25.57      2.37 o 
  -3   8   5       44.56       45.74      2.82 o 
  -2   8   5       13.94       17.74      1.97 o 
  -1   8   5        2.60        3.46      1.65 o 
   0   8   5        6.03        5.59      1.60 o 
   1   8   5       52.19       48.75      2.54 o 
   2   8   5       18.11       21.95      2.19 o 
   3   8   5       19.60       16.38      2.53 o 
   4   8   5        9.74       13.21      2.46 o 
  -6   9   5        0.74        2.49      2.05 o 
  -5   9   5        4.08        5.07      2.34 o 
  -4   9   5       12.07       13.45      2.10 o 
  -3   9   5       10.96       10.59      2.20 o 
  -2   9   5        4.51        8.40      1.81 o 
  -1   9   5       14.96       12.48      2.02 o 
   0   9   5       34.60       37.56      2.55 o 
   1   9   5       43.32       40.39      2.98 o 
   2   9   5       38.22       39.27      2.93 o 
   3   9   5        2.98        2.23      2.10 o 
  -5  10   5        0.07        0.00     13.53 o 
  -4  10   5       13.09       11.49      2.82 o 
  -3  10   5        1.54        0.00     13.53 o 
  -2  10   5       11.15       11.49      2.29 o 
  -1  10   5        9.14       10.02      2.47 o 
   0  10   5        5.87        8.76      2.31 o 
   1  10   5       28.49       28.63      3.06 o 
   2  10   5        6.32        5.94      2.41 o 
   3  10   5       19.35       16.32      3.15 o 
  -4  11   5        3.46        8.01      2.06 o 
  -3  11   5        3.94        6.45      2.25 o 
  -2  11   5        3.07        1.40      4.87 o 
  -1  11   5        7.26       10.10      2.48 o 
   0  11   5       40.47       40.19      3.30 o 
   1  11   5       31.88       39.73      3.28 o 
  -9   0   6        3.29        4.23      2.46 o 
  -8   0   6       35.75       31.84      2.64 o 
  -7   0   6        5.42        4.35      1.63 o 
  -6   0   6      189.02      197.76      4.39 o 
  -5   0   6       24.08       18.78      1.80 o 
  -4   0   6        4.24        5.06      1.05 o 
  -3   0   6       15.49       13.92      1.36 o 
  -2   0   6       12.00       13.07      1.32 o 
  -1   0   6      524.05      593.61     11.41 o 
   0   0   6      524.38      440.37      8.73 o 
   1   0   6      152.07      152.23      3.21 o 
   2   0   6        8.57       11.86      1.61 o 
   3   0   6      699.87      773.15     13.02 o 
   4   0   6        0.10        0.00     13.53 o 
   5   0   6        8.60        8.08      2.51 o 
   6   0   6        2.93        3.83      3.87 o 
  -9   1   6        3.19        3.79      4.05 o 
  -8   1   6        1.12        2.31      1.98 o 
  -7   1   6        0.04        0.00     13.53 o 
  -6   1   6        6.93        2.76      3.20 o 
  -5   1   6       56.64       55.16      2.32 o 
  -4   1   6       72.28       79.89      2.33 o 
  -3   1   6      102.13      105.31      2.67 o 
  -2   1   6       31.61       32.34      1.48 o 
  -1   1   6       93.49       86.49      2.42 o 
   0   1   6       87.24       80.31      2.33 o 
   1   1   6      135.45      128.93      2.95 o 
   2   1   6       91.36       90.45      2.97 o 
   3   1   6       81.62       89.91      2.96 o 
   4   1   6       31.61       35.61      2.79 o 
   5   1   6        3.69        5.16      2.01 o 
   6   1   6        2.55        0.00     13.53 o 
  -9   2   6       38.38       32.22      3.25 o 
  -8   2   6       20.90       21.59      2.66 o 
  -7   2   6       19.91       19.79      2.08 o 
  -6   2   6        9.56        6.50      1.86 o 
  -5   2   6       84.71       86.05      2.90 o 
  -4   2   6       53.66       51.70      2.24 o 
  -3   2   6      139.43      146.32      3.15 o 
  -2   2   6       51.98       49.11      1.82 o 
  -1   2   6        0.52        0.58      1.07 o 
   0   2   6      319.66      278.65      5.21 o 
   1   2   6       49.28       47.81      2.16 o 
   2   2   6        6.82        7.73      1.45 o 
   3   2   6      264.34      281.08      5.23 o 
   4   2   6       10.03       11.26      1.92 o 
   5   2   6        1.36        0.00     13.53 o 
   6   2   6        6.48       12.78      2.42 o 
  -9   3   6       13.77       10.12      3.14 o 
  -8   3   6        1.09        0.96      2.39 o 
  -7   3   6        2.35        2.24      2.72 o 
  -6   3   6        2.72        3.81      1.52 o 
  -5   3   6       13.70       18.36      1.78 o 
  -4   3   6       67.01       76.71      2.28 o 
  -3   3   6       34.11       35.70      1.87 o 
  -2   3   6       26.33       26.24      1.60 o 
  -1   3   6      139.68      135.21      3.02 o 
   0   3   6       61.57       52.75      2.27 o 
   1   3   6       59.00       61.39      2.45 o 
   2   3   6      130.61      116.32      3.37 o 
   3   3   6       25.76       24.97      2.08 o 
   4   3   6        0.84        4.30      1.51 o 
   5   3   6        2.65        0.00     13.53 o 
   6   3   6       11.41        6.16      3.10 o 
  -8   4   6        4.70        4.16      2.44 o 
  -7   4   6       29.81       28.19      2.49 o 
  -6   4   6       46.07       44.21      2.77 o 
  -5   4   6       24.22       23.82      2.03 o 
  -4   4   6       49.94       58.81      2.39 o 
  -3   4   6       59.53       67.44      2.56 o 
  -2   4   6      114.04      104.67      2.66 o 
  -1   4   6       85.66       79.66      2.32 o 
   0   4   6      249.36      235.00      3.99 o 
   1   4   6       87.68       78.55      2.77 o 
   2   4   6      167.52      170.26      4.07 o 
   3   4   6       69.59       72.62      3.10 o 
   4   4   6       68.32       72.05      3.53 o 
   5   4   6        1.49        3.60      4.44 o 
  -8   5   6        1.23        1.91      2.08 o 
  -7   5   6        4.92        4.14      2.43 o 
  -6   5   6       91.44       81.06      3.28 o 
  -5   5   6       31.69       33.80      2.42 o 
  -4   5   6        7.34        5.47      1.58 o 
  -3   5   6        7.78        4.09      1.58 o 
  -2   5   6       93.98       94.55      3.04 o 
  -1   5   6       50.64       50.03      2.21 o 
   0   5   6      129.67      117.61      3.39 o 
   1   5   6       43.83       42.56      2.38 o 
   2   5   6       30.63       29.76      2.27 o 
   3   5   6       29.98       26.93      2.43 o 
   4   5   6        5.77        2.08      4.40 o 
   5   5   6        1.63       10.06      2.14 o 
  -8   6   6        2.48        0.00     13.53 o 
  -7   6   6       19.66       15.12      2.63 o 
  -6   6   6       29.86       31.86      2.64 o 
  -5   6   6       49.71       46.91      2.85 o 
  -4   6   6        2.37        2.91      1.69 o 
  -3   6   6      125.42      124.95      3.49 o 
  -2   6   6      108.73      107.24      3.23 o 
  -1   6   6       26.73       23.39      2.01 o 
   0   6   6        8.08        7.04      1.66 o 
   1   6   6       28.33       29.05      2.52 o 
   2   6   6       14.06       13.02      2.25 o 
   3   6   6       15.17       12.83      2.24 o 
   4   6   6        2.08        0.00     13.53 o 
   5   6   6        6.47        7.76      2.61 o 
  -7   7   6        2.62        0.46     15.49 o 
  -6   7   6       43.54       43.73      3.44 o 
  -5   7   6        6.27        5.98      1.91 o 
  -4   7   6       49.94       50.47      2.96 o 
  -3   7   6      190.19      182.20      4.92 o 
  -2   7   6        6.64        2.28      3.15 o 
  -1   7   6       14.48       16.26      1.89 o 
   0   7   6       57.19       56.71      2.74 o 
   1   7   6       47.21       42.12      2.70 o 
   2   7   6       16.12       15.92      2.08 o 
   3   7   6       12.63        8.70      2.46 o 
   4   7   6        1.70        3.51      2.44 o 
  -7   8   6        0.78        0.00     13.53 o 
  -6   8   6        4.43        8.81      2.32 o 
  -5   8   6        2.32        3.90      2.16 o 
  -4   8   6        7.05        8.43      1.81 o 
  -3   8   6        7.21        9.65      1.94 o 
  -2   8   6      128.85      129.70      4.15 o 
  -1   8   6        0.04        0.60      2.06 o 
   0   8   6       46.69       47.66      2.87 o 
   1   8   6        1.79        0.00     13.53 o 
   2   8   6       26.43       27.20      2.71 o 
   3   8   6        9.42       11.45      2.29 o 
  -6   9   6        8.23       11.38      2.63 o 
  -5   9   6       27.47       30.64      3.17 o 
  -4   9   6       20.95       19.72      2.54 o 
  -3   9   6       77.57       71.17      3.95 o 
  -2   9   6        2.86        0.00     13.53 o 
  -1   9   6        3.22        6.69      1.75 o 
   0   9   6       19.01       21.13      2.63 o 
   1   9   6       50.36       51.44      3.36 o 
   2   9   6        5.45        3.43      2.41 o 
   3   9   6       12.16       17.96      2.87 o 
  -5  10   6        3.58        0.00     13.53 o 
  -4  10   6        3.88        2.82      4.10 o 
  -3  10   6       10.85        4.07      4.20 o 
  -2  10   6       12.02        2.66      4.41 o 
  -1  10   6        3.08        0.00     13.53 o 
   0  10   6       46.29       47.16      3.22 o 
   1  10   6        1.54        0.00     13.53 o 
   2  10   6        5.70        5.62      2.96 o 
  -3  11   6        0.43        1.87      2.14 o 
  -2  11   6        0.01        0.00     13.53 o 
  -1  11   6       13.80       17.13      2.80 o 
  -9   0   7        1.19        1.44      5.37 o 
  -8   0   7        3.37        3.63      2.18 o 
  -7   0   7        6.89        8.35      1.95 o 
  -6   0   7        4.58        3.14      1.57 o 
  -5   0   7       30.48       30.85      2.02 o 
  -4   0   7        0.09        0.26      2.86 o 
  -3   0   7       34.79       30.76      2.02 o 
  -2   0   7      221.46      239.81      4.83 o 
  -1   0   7      189.79      213.20      3.80 o 
   0   0   7       20.28       17.02      1.50 o 
   1   0   7      195.75      191.45      4.32 o 
   2   0   7        7.91       10.76      1.88 o 
   3   0   7       17.19       20.02      2.10 o 
   4   0   7       23.19       23.74      2.28 o 
   5   0   7        0.21        1.02      2.39 o 
  -9   1   7        0.20        0.48     17.59 o 
  -8   1   7        1.52        5.87      1.76 o 
  -7   1   7       17.95       17.56      2.18 o 
  -6   1   7       43.02       41.15      2.67 o 
  -5   1   7        6.32        5.25      1.67 o 
  -4   1   7       10.90       10.76      1.54 o 
  -3   1   7       77.11       79.52      2.32 o 
  -2   1   7        0.94        1.36      1.15 o 
  -1   1   7        8.55        7.95      1.32 o 
   0   1   7       51.43       45.39      2.10 o 
   1   1   7       40.63       43.93      2.07 o 
   2   1   7       13.57       11.26      1.75 o 
   3   1   7       14.55       14.37      1.97 o 
   4   1   7       15.85       19.19      2.28 o 
   5   1   7        5.73        7.92      2.20 o 
  -9   2   7        5.81        4.96      2.43 o 
  -8   2   7        2.46        2.58      2.92 o 
  -7   2   7       60.77       55.85      3.11 o 
  -6   2   7       64.69       65.20      2.94 o 
  -5   2   7        0.52        1.19      2.99 o 
  -4   2   7       25.10       26.05      1.86 o 
  -3   2   7       40.68       40.25      1.98 o 
  -2   2   7      117.90      110.39      2.73 o 
  -1   2   7       19.28       18.16      1.55 o 
   0   2   7       45.02       46.13      2.12 o 
   1   2   7       27.14       28.97      1.96 o 
   2   2   7       63.59       61.23      2.85 o 
   3   2   7       11.46       11.30      1.92 o 
   4   2   7        2.28        3.06      2.19 o 
   5   2   7        0.55        1.39      5.20 o 
  -8   3   7        1.52        1.49      2.22 o 
  -7   3   7        0.35        0.00     13.53 o 
  -6   3   7       86.46       81.39      3.29 o 
  -5   3   7       16.29       14.82      2.00 o 
  -4   3   7       43.37       44.83      2.44 o 
  -3   3   7      390.73      388.49      7.18 o 
  -2   3   7      140.89      135.94      3.64 o 
  -1   3   7       88.53       83.04      2.84 o 
   0   3   7       29.52       26.96      1.89 o 
   1   3   7       11.91       15.39      1.84 o 
   2   3   7      127.80      118.91      3.97 o 
   3   3   7       72.38       72.53      3.54 o 
   4   3   7        5.52        7.72      2.31 o 
   5   3   7        3.92        6.62      2.41 o 
  -8   4   7        3.13        0.00     13.53 o 
  -7   4   7        8.36        6.24      2.08 o 
  -6   4   7       19.90       19.95      2.09 o 
  -5   4   7       63.83       61.76      2.86 o 
  -4   4   7       81.15       86.10      3.38 o 
  -3   4   7       82.69       78.82      2.77 o 
  -2   4   7       47.66       50.36      2.22 o 
  -1   4   7      146.89      138.68      3.68 o 
   0   4   7      156.54      128.81      3.54 o 
   1   4   7      120.54      109.46      3.81 o 
   2   4   7       23.86       21.15      1.91 o 
   3   4   7       20.89       22.54      2.47 o 
   4   4   7        6.73        9.66      2.10 o 
   5   4   7        0.88        0.00     13.53 o 
  -8   5   7        0.13        1.43      3.95 o 
  -7   5   7        5.72        5.28      2.15 o 
  -6   5   7       18.09       15.74      2.06 o 
  -5   5   7       21.10       20.84      2.14 o 
  -4   5   7       32.20       36.17      2.50 o 
  -3   5   7      288.47      283.71      5.26 o 
  -2   5   7      228.39      218.70      4.62 o 
  -1   5   7       72.67       61.92      2.87 o 
   0   5   7       31.79       29.02      2.24 o 
   1   5   7       60.95       62.41      2.88 o 
   2   5   7       79.24       79.33      3.71 o 
   3   5   7       20.31       19.63      2.54 o 
   4   5   7        0.20        1.37      5.20 o 
  -7   6   7        2.60        2.70      2.14 o 
  -6   6   7        6.09       10.57      2.03 o 
  -5   6   7        8.99        7.38      1.98 o 
  -4   6   7       41.61       39.79      2.63 o 
  -3   6   7       66.94       66.17      2.96 o 
  -2   6   7       63.15       68.26      3.01 o 
  -1   6   7        6.96        7.82      1.60 o 
   0   6   7       60.43       57.50      2.76 o 
   1   6   7       66.79       63.07      3.31 o 
   2   6   7        2.20        0.00     13.53 o 
   3   6   7       14.30       17.26      2.59 o 
   4   6   7        0.26        0.00     13.53 o 
  -7   7   7        2.44        3.06      2.37 o 
  -6   7   7        1.05        0.00     13.53 o 
  -5   7   7       12.32       13.09      2.07 o 
  -4   7   7       86.61       93.59      4.03 o 
  -3   7   7       47.22       46.56      2.84 o 
  -2   7   7       31.54       32.72      2.68 o 
  -1   7   7       17.20       14.68      1.99 o 
   0   7   7       37.10       31.72      2.64 o 
   1   7   7       42.26       32.37      2.96 o 
   2   7   7       27.10       30.10      2.85 o 
   3   7   7        0.71        1.04      2.17 o 
  -6   8   7        1.46        3.30      3.78 o 
  -5   8   7       10.62        6.92      2.74 o 
  -4   8   7       10.20       12.74      2.41 o 
  -3   8   7       16.11       15.84      2.28 o 
  -2   8   7       11.93       12.04      1.99 o 
  -1   8   7       21.26       20.32      2.35 o 
   0   8   7       36.19       34.72      3.07 o 
   1   8   7       14.24       12.53      2.58 o 
   2   8   7        5.54        1.38      6.63 o 
   3   8   7        3.96        3.35      2.48 o 
  -5   9   7       15.53       15.57      2.67 o 
  -4   9   7        4.88        2.38      2.33 o 
  -3   9   7        7.19        5.25      2.27 o 
  -2   9   7       42.03       46.63      3.20 o 
  -1   9   7        9.25       13.68      2.69 o 
   0   9   7        6.34        7.36      2.40 o 
   1   9   7       11.03        0.00     13.53 o 
   2   9   7       11.57       10.98      2.59 o 
  -4  10   7        5.88        6.50      2.79 o 
  -3  10   7       21.62       16.91      3.00 o 
  -2  10   7        0.68        4.44      2.08 o 
  -1  10   7        3.35        0.00     13.53 o 
   0  10   7        0.39        0.00     13.53 o 
  -8   0   8       19.24       13.76      2.70 o 
  -7   0   8        7.89        5.76      2.00 o 
  -6   0   8       52.52       54.27      3.07 o 
  -5   0   8       85.49       83.84      3.33 o 
  -4   0   8       34.38       36.77      2.21 o 
  -3   0   8      188.16      197.91      4.39 o 
  -2   0   8        8.68        8.34      1.65 o 
  -1   0   8       38.79       39.70      2.29 o 
   0   0   8        9.11        4.29      1.83 o 
   1   0   8        0.11        0.00     13.53 o 
   2   0   8        2.71        3.57      1.87 o 
   3   0   8       13.17       13.59      2.30 o 
   4   0   8        1.53        0.00     13.53 o 
  -8   1   8        3.32        2.66      3.39 o 
  -7   1   8       52.05       47.02      3.21 o 
  -6   1   8       57.28       50.21      2.95 o 
  -5   1   8       14.72       13.42      1.72 o 
  -4   1   8       40.29       40.02      2.30 o 
  -3   1   8      220.90      232.21      4.76 o 
  -2   1   8      208.56      215.71      4.58 o 
  -1   1   8       28.84       26.77      2.15 o 
   0   1   8       62.74       57.07      2.36 o 
   1   1   8        3.19        4.02      1.77 o 
   2   1   8        4.67        5.16      1.77 o 
   3   1   8        2.85        0.00     13.53 o 
   4   1   8        2.62        3.90      2.05 o 
  -8   2   8        5.97        2.70      3.76 o 
  -7   2   8       36.16       37.88      2.88 o 
  -6   2   8       64.69       67.57      2.99 o 
  -5   2   8        0.43        0.00     13.53 o 
  -4   2   8      152.18      164.60      4.00 o 
  -3   2   8      222.14      225.13      4.68 o 
  -2   2   8        8.43        2.01      2.95 o 
  -1   2   8        4.06        3.99      1.56 o 
   0   2   8       71.42       69.86      3.04 o 
   1   2   8        2.72        0.00     13.53 o 
   2   2   8        1.16        0.00     13.53 o 
   3   2   8        2.93        2.03      3.63 o 
   4   2   8        1.95        0.00     13.53 o 
  -8   3   8        0.56        1.84      3.10 o 
  -7   3   8        7.98        6.94      2.19 o 
  -6   3   8       22.75       24.51      2.32 o 
  -5   3   8       71.00       74.18      3.14 o 
  -4   3   8       32.30       34.32      2.44 o 
  -3   3   8      248.09      240.29      4.84 o 
  -2   3   8       71.52       66.85      2.98 o 
  -1   3   8       29.40       29.14      2.25 o 
   0   3   8       61.21       55.27      2.71 o 
   1   3   8       10.95        8.25      1.79 o 
   2   3   8        3.12        0.00     13.53 o 
   3   3   8       24.70       27.78      2.74 o 
   4   3   8        0.59        3.28      3.77 o 
  -8   4   8        2.87        5.53      2.32 o 
  -7   4   8        3.38        4.00      1.98 o 
  -6   4   8       22.96       23.87      2.29 o 
  -5   4   8        5.31        4.15      1.80 o 
  -4   4   8      136.97      137.21      4.27 o 
  -3   4   8       79.35       77.95      3.22 o 
  -2   4   8       13.42       10.71      1.87 o 
  -1   4   8      237.73      216.09      4.59 o 
   0   4   8        6.68        8.83      1.70 o 
   1   4   8       15.37       15.08      2.02 o 
   2   4   8        1.84        3.39      1.92 o 
   3   4   8        7.46       10.22      2.49 o 
   4   4   8        0.97        3.97      2.28 o 
  -8   5   8        3.41        0.00     13.53 o 
  -7   5   8       20.41       21.42      2.65 o 
  -6   5   8        6.68        7.92      2.20 o 
  -5   5   8       14.85       15.39      2.24 o 
  -4   5   8       68.77       64.53      3.34 o 
  -3   5   8       93.36       93.69      3.53 o 
  -2   5   8       92.20       85.76      3.37 o 
  -1   5   8       23.66       20.35      2.35 o 
   0   5   8      134.69      123.61      4.05 o 
   1   5   8       11.48        9.36      2.23 o 
   2   5   8       21.28       22.71      2.73 o 
   3   5   8        7.95        9.84      2.12 o 
  -7   6   8        2.77        0.00     13.53 o 
  -6   6   8        2.15        0.86      7.82 o 
  -5   6   8       10.77        8.67      1.99 o 
  -4   6   8       21.62       23.56      2.27 o 
  -3   6   8       21.29       19.83      2.09 o 
  -2   6   8       16.96       18.76      2.03 o 
  -1   6   8       79.91       78.96      3.24 o 
   0   6   8       17.03       18.51      2.24 o 
   1   6   8        4.08        1.61      3.17 o 
   2   6   8       12.13       12.08      2.53 o 
   3   6   8        2.10        0.00     13.26 o 
  -6   7   8        4.59        7.57      2.29 o 
  -5   7   8       47.75       55.47      3.49 o 
  -4   7   8        4.84        7.92      1.90 o 
  -3   7   8       17.10       18.11      2.21 o 
  -2   7   8        6.69        5.46      1.82 o 
  -1   7   8        4.15        4.47      1.98 o 
   0   7   8       61.72       52.98      3.41 o 
   1   7   8        8.78       12.98      2.62 o 
   2   7   8        4.16        8.01      2.50 o 
  -6   8   8        8.65        5.90      2.78 o 
  -5   8   8        4.43        7.10      2.36 o 
  -4   8   8        5.55        0.00     13.26 o 
  -3   8   8       15.89       14.74      2.60 o 
  -2   8   8        2.36        2.11      3.71 o 
  -1   8   8        5.35        5.78      2.38 o 
   0   8   8        1.14        3.54      3.72 o 
   1   8   8        0.16        0.00     13.26 o 
  -4   9   8        5.35       10.19      2.66 o 
  -3   9   8       16.29       18.29      2.89 o 
  -2   9   8        9.02       11.23      2.44 o 
  -1   9   8        5.97        5.58      2.70 o 
   0   9   8       10.93       10.61      2.88 o 
  -8   0   9        7.82        9.01      2.34 o 
  -7   0   9        0.56        0.00     13.26 o 
  -6   0   9       22.65       20.58      2.60 o 
  -5   0   9        8.55       11.19      1.74 o 
  -4   0   9      215.11      227.17      5.49 o 
  -3   0   9       12.61       10.95      1.72 o 
  -2   0   9       13.00       16.07      1.67 o 
  -1   0   9       31.44       30.01      2.28 o 
   0   0   9       53.36       37.98      2.56 o 
   1   0   9        0.10        2.45      1.55 o 
   2   0   9        2.19        3.47      2.13 o 
   3   0   9        3.28        2.22      3.18 o 
  -8   1   9        5.06        3.25      4.22 o 
  -7   1   9       14.87       13.49      2.29 o 
  -6   1   9       15.48       12.44      2.20 o 
  -5   1   9       26.56       26.66      2.42 o 
  -4   1   9       77.08       74.77      3.15 o 
  -3   1   9      175.35      187.22      4.27 o 
  -2   1   9       56.25       56.24      2.73 o 
  -1   1   9        6.66        5.02      1.63 o 
   0   1   9        1.13        4.13      1.48 o 
   1   1   9       18.54       14.80      2.00 o 
   2   1   9        3.99        6.37      2.10 o 
   3   1   9        3.94        7.55      2.43 o 
  -8   2   9        4.83        9.53      2.41 o 
  -7   2   9        4.46        9.87      2.45 o 
  -6   2   9       38.43       40.09      2.96 o 
  -5   2   9       17.84       17.11      2.15 o 
  -4   2   9      131.32      134.30      4.22 o 
  -3   2   9       64.40       61.51      3.26 o 
  -2   2   9        5.75        4.90      1.73 o 
  -1   2   9        0.59        1.00      2.74 o 
   0   2   9       45.84       32.31      2.66 o 
   1   2   9       46.00       47.38      2.86 o 
   2   2   9        9.04        9.41      2.39 o 
   3   2   9        0.24        0.91      8.88 o 
  -8   3   9        0.63        0.00     13.26 o 
  -7   3   9       30.30       28.19      3.04 o 
  -6   3   9       20.73       18.78      2.48 o 
  -5   3   9       17.06       15.18      2.03 o 
  -4   3   9       44.98       47.81      2.88 o 
  -3   3   9       12.68       14.03      1.95 o 
  -2   3   9        9.52       11.72      1.78 o 
  -1   3   9        4.39        3.69      1.70 o 
   0   3   9      137.69      122.80      4.04 o 
   1   3   9       13.13       16.03      2.29 o 
   2   3   9        2.74        5.22      2.26 o 
   3   3   9        9.84       12.02      2.71 o 
  -7   4   9       17.69       17.98      3.09 o 
  -6   4   9        9.53       13.09      2.45 o 
  -5   4   9        2.04        0.00     13.26 o 
  -4   4   9        7.45        8.08      1.78 o 
  -3   4   9       66.51       72.53      3.10 o 
  -2   4   9       36.23       42.63      2.72 o 
  -1   4   9       51.25       46.31      2.83 o 
   0   4   9       30.50       36.42      2.51 o 
   1   4   9       21.89       17.61      2.40 o 
   2   4   9        8.86       13.34      2.28 o 
   3   4   9        4.05        2.89      3.89 o 
  -7   5   9        0.62        0.00     13.26 o 
  -6   5   9       25.02       26.32      2.94 o 
  -5   5   9       11.63       13.92      2.52 o 
  -4   5   9       39.47       43.21      3.08 o 
  -3   5   9       30.00       31.34      2.62 o 
  -2   5   9        0.89        1.88      2.71 o 
  -1   5   9       11.98       13.92      2.13 o 
   0   5   9       27.71       26.50      2.68 o 
   1   5   9        4.42        9.41      2.39 o 
   2   5   9        4.29        6.37      2.23 o 
  -6   6   9        6.69        7.25      2.52 o 
  -5   6   9       12.35       11.35      2.45 o 
  -4   6   9       29.00       32.19      2.95 o 
  -3   6   9       16.50       12.37      2.56 o 
  -2   6   9       27.99       30.07      2.57 o 
  -1   6   9        0.56        0.41     14.64 o 
   0   6   9       26.27       30.24      2.86 o 
   1   6   9        3.57        0.00     13.26 o 
   2   6   9        2.50        0.00     13.26 o 
  -6   7   9        7.96       16.68      2.34 o 
  -5   7   9        6.84       10.20      2.49 o 
  -4   7   9        6.48        2.65      4.41 o 
  -3   7   9        7.22        6.79      2.58 o 
  -2   7   9        1.69        0.00     13.26 o 
  -1   7   9       13.12       16.72      2.77 o 
   0   7   9       15.90       19.03      2.72 o 
   1   7   9        2.33        6.81      2.17 o 
  -4   8   9        6.24        3.74      2.51 o 
  -3   8   9        7.86       10.97      2.41 o 
  -2   8   9       11.04       15.63      2.67 o 
  -1   8   9       37.41       36.52      3.14 o 
   0   8   9       16.53       16.24      2.73 o 
  -7   0  10        1.50        2.25      3.59 o 
  -6   0  10        2.21        5.92      2.02 o 
  -5   0  10        9.91        2.33      3.89 o 
  -4   0  10        2.28        0.74      5.72 o 
  -3   0  10       86.88       90.00      3.46 o 
  -2   0  10       18.46       20.30      2.34 o 
  -1   0  10        2.82        0.00     13.26 o 
   0   0  10        1.98        0.00     13.26 o 
   1   0  10       12.55       15.47      2.46 o 
   2   0  10        5.50        8.73      2.46 o 
  -7   1  10       21.44       20.87      3.09 o 
  -6   1  10       25.47       26.32      2.94 o 
  -5   1  10       16.84       17.89      2.42 o 
  -4   1  10       17.26       20.84      2.14 o 
  -3   1  10       13.95       11.84      1.97 o 
  -2   1  10        8.81        9.04      2.03 o 
  -1   1  10       25.14       22.86      2.49 o 
   0   1  10        1.45        3.69      1.80 o 
   1   1  10        6.83        5.07      2.46 o 
   2   1  10        9.24       11.02      2.59 o 
  -7   2  10        2.68        2.40      2.42 o 
  -6   2  10       28.35       30.24      2.86 o 
  -5   2  10       35.55       33.08      2.69 o 
  -4   2  10       21.34       22.54      2.47 o 
  -3   2  10       58.35       64.90      3.35 o 
  -2   2  10        6.07        6.33      1.83 o 
  -1   2  10       21.13       14.13      2.15 o 
   0   2  10        3.54        0.40     10.96 o 
   1   2  10       11.28       15.88      2.49 o 
   2   2  10        1.17        2.78      2.34 o 
  -7   3  10       44.40       45.11      3.49 o 
  -6   3  10        2.56        0.00     13.26 o 
  -5   3  10        3.14        3.21      2.05 o 
  -4   3  10       15.51       18.49      2.24 o 
  -3   3  10       28.99       26.91      2.70 o 
  -2   3  10        0.28        0.00     13.26 o 
  -1   3  10       45.85       42.73      3.06 o 
   0   3  10        9.75        7.72      2.31 o 
   1   3  10       16.18       19.90      2.55 o 
   2   3  10        2.12        2.84      3.60 o 
  -7   4  10       16.73       20.11      3.03 o 
  -6   4  10       30.08       36.71      3.15 o 
  -5   4  10        2.67        3.33      2.28 o 
  -4   4  10       17.44       20.11      2.33 o 
  -3   4  10        3.31        0.00     13.26 o 
  -2   4  10       22.44       24.84      2.59 o 
  -1   4  10       48.19       49.81      3.30 o 
   0   4  10       15.04       13.13      2.26 o 
   1   4  10        6.63        6.63      2.41 o 
  -6   5  10       30.89       39.53      3.27 o 
  -5   5  10        2.56        7.31      1.97 o 
  -4   5  10       11.80       15.18      2.43 o 
  -3   5  10        1.49        2.08      3.15 o 
  -2   5  10       18.99       20.42      2.82 o 
  -1   5  10        9.39       10.44      2.19 o 
   0   5  10       11.98       11.90      2.69 o 
   1   5  10        6.79        8.70      2.46 o 
  -5   6  10        1.65        3.33      2.18 o 
  -4   6  10        5.00        7.59      2.29 o 
  -3   6  10       11.75       11.93      2.70 o 
  -2   6  10        6.95        6.47      2.51 o 
  -1   6  10        1.68        1.01      2.62 o 
   0   6  10       19.29       19.42      2.98 o 
  -4   7  10        2.10        3.05      2.36 o 
  -3   7  10        3.75        2.82      3.40 o 
  -2   7  10        0.66        3.00      2.07 o 
  -1   7  10        1.48        2.40      3.87 o 
  -7   0  11        0.05        2.92      3.56 o 
  -6   0  11        4.17        3.18      3.99 o 
  -5   0  11        0.06        1.73      3.28 o 
  -4   0  11        1.37        2.08      3.46 o 
  -3   0  11       14.14       16.51      2.54 o 
  -2   0  11        5.96        0.00     13.26 o 
  -1   0  11       11.14       14.70      2.79 o 
   0   0  11        5.40        5.53      2.32 o 
   1   0  11        1.68        5.72      2.36 o 
  -6   1  11        2.23        3.08      2.19 o 
  -5   1  11       10.52       17.41      2.39 o 
  -4   1  11        3.64        3.93      2.27 o 
  -3   1  11        9.10        6.97      2.20 o 
  -2   1  11        0.57        0.00     13.26 o 
  -1   1  11        3.00        6.74      2.16 o 
   0   1  11        9.41        8.08      2.66 o 
   1   1  11        5.19        6.28      2.48 o 
  -6   2  11        6.27        6.96      2.61 o 
  -5   2  11        4.00        1.32      5.04 o 
  -4   2  11       10.66       11.67      2.31 o 
  -3   2  11        1.05        1.68      3.66 o 
  -2   2  11        4.70        5.87      2.27 o 
  -1   2  11        7.57        7.66      2.16 o 
   0   2  11        4.06        5.29      2.39 o 
   1   2  11        0.94        4.36      2.06 o 
  -6   3  11       11.15       18.16      2.66 o 
  -5   3  11        8.66        8.79      2.16 o 
  -4   3  11       12.42        9.50      2.57 o 
  -3   3  11       10.08        2.58      4.77 o 
  -2   3  11        8.95        3.91      2.67 o 
  -1   3  11       11.22       14.72      2.60 o 
   0   3  11       14.98       15.04      2.83 o 
  -5   4  11        0.63        3.15      2.12 o 
  -4   4  11        0.53        0.00     13.26 o 
  -3   4  11       12.35       13.23      2.46 o 
  -2   4  11       51.18       57.97      3.57 o 
  -1   4  11        9.82        5.70      2.73 o 
   0   4  11        1.25        0.96      9.55 o 
  -5   5  11        7.67        8.20      2.38 o 
  -4   5  11        5.81       10.97      2.41 o 
  -3   5  11        5.05        3.73      4.32 o 
  -2   5  11        0.68        3.28      3.39 o 
  -1   5  11       24.76       25.05      3.12 o 
  -5   0  12        2.57        0.00     13.26 o 
  -4   0  12       13.54       14.03      3.12 o 
  -3   0  12        3.41        0.00     13.26 o 
  -2   0  12       13.03       13.21      2.46 o 
  -1   0  12       15.37       20.14      3.27 o 
  -5   1  12        2.85        2.89      3.54 o 
  -4   1  12        3.45        6.88      2.32 o 
  -3   1  12        1.79        3.85      2.24 o 
  -2   1  12        6.66       12.04      2.35 o 
  -1   1  12        1.74        0.00     13.26 o 
  -4   2  12        2.89        1.43      4.87 o 
  -3   2  12       12.64        7.45      3.12 o 
  -2   2  12        7.17       11.84      2.51 o 
  -4   3  12        3.92        3.29      2.45 o 
  -3   3  12       15.84       18.69      2.92 o 
                                                 
